# Supplementary material for: Expression of Concern: Prognostic Significance of Neutrophil-to-Lymphocyte Ratio in Colorectal Liver Metastasis: A Systematic Review and Meta-Analysis
Source: PLoS One. 2023 Jul 3;18(7):e0288268. doi: 10.1371/journal.pone.0288268 (PMC10317213; doi:10.1371/journal.pone.0288268)
Supplement: S1 File — (ZIP) [file pone.0288268.s001.zip]

Archive with 34 entries (34 files):
- 6分为亚组,fixed OS.tif
- CEA.pdf
- Fig 1.tif
- Fig 2.tif
- Fig 3.tif
- Fig 4.tif
- Fig 5.tif
- Fig 6.tif
- fixed DFS.pdf
- fixed OS 带亚组 cutoff.pdf
- fixed OS 带亚组 treatment.pdf
- fix、.pdf
- no. metastases.pdf
- OS 总体 不分亚组.pdf
- RFS - 复件.pdf
- RFS 发表偏倚 截图.png
- RFS 敏感性分析 截图.png
- RFS.pdf
- RFS.tif
- Stata graph Fixed RFS 带亚组cutoff.pdf
- Stata graph.pdf
- Stata graph1200.pdf
- time of.pdf
- 临床特征相关性.xls
- 发表偏倚 OS.pdf
- 发表偏倚 OS.tif
- 发表偏倚 截图.png
- 总表 table1-2(除去原8号研究)最后.xls
- 改名版.png
- 敏感性分析  OS.pdf
- 敏感性分析  截图.png
- 文章7  提取表格结果截图.png
- 文章7 DFS HR提取.csv
- 文章7 DFS HR提取.png
