# Supplementary material for: Expression of Concern: Prognostic Significance of Neutrophil-to-Lymphocyte Ratio in Colorectal Liver Metastasis: A Systematic Review and Meta-Analysis
Source: PLoS One. 2023 Jul 3;18(7):e0288268. doi: 10.1371/journal.pone.0288268 (PMC10317213; doi:10.1371/journal.pone.0288268)
Supplement: S1 File — (ZIP) [file pone.0288268.s001.zip › 临床特征相关性.xls]

## Sheet: Sheet1
	CEA， ng/mL									Timing of metastasis
		high NLR		Low NLR							high NLR		Low NLR
study no.	study	a	b	c	d				study no.	study	a	b	c	d
2	Giakoustidis A	36	35	38	56				2	Giakoustidis A	50	21	71	27
4	Zhang Y	12	9	45	26				7	Halazun KJ	25	53	121	241
9	Chang ZH	33	12	42	11
		a,c,升高，≥5ng/mL									a,c,synchronous
	No. of metastasis at diagnosis									Distribution of lesions
		high NLR		Low NLR							high NLR		Low NLR
study no.	study	a	b	c	d				study no.	study	a	b	c	d
2	Giakoustidis A	17	54	27	71				2	Giakoustidis A	25	46	36	62
4	Zhang Y	7	14	16	55
		a,c,，≥3									a,c,，Bilobar
	Size of largest metastases									portal vein embolization
		high NLR		Low NLR							high NLR		Low NLR
study no.	study	a	b	c	d				study no.	study	a	b	c	d
7	Halazun KJ	37	41	137	225
		a,c,， ≥5cm									a,c,， ≥5cm
