# Supplementary material for: Expression of Concern: Prognostic Significance of Neutrophil-to-Lymphocyte Ratio in Colorectal Liver Metastasis: A Systematic Review and Meta-Analysis
Source: PLoS One. 2023 Jul 3;18(7):e0288268. doi: 10.1371/journal.pone.0288268 (PMC10317213; doi:10.1371/journal.pone.0288268)
Supplement: S1 File — (ZIP) [file pone.0288268.s001.zip › 总表 table1-2(除去原8号研究)最后.xls]

## Sheet: Sheet1
No.	first author	Year	Type of Study	Region	Period	Treatment		sample size	Male		Age		time of sampling time	sample site	Cut	nm.High NLR	end point	follow-up(mons)		NOS	HR OS						HR DFS					临床特征分析
No.	study	year	Type of Study	country	period	treatment(origin)	treatment	size	num	pro	Age				cutoff	nm.High NLR	end point	follow-up(mons)	note	NOS	source1	hr1	ll1	ul1			source	hr	ll	ul		备注
1	Neal C.P(2015)	2015	R	the UK	2006-2010	SR:metastasectomy	1	302	192		<65/≥65：134/168		preoperative	peripheral blood	5	53	OS	29.7(4-96)	median(R)	7	R	1.769	1.302	2.403
2	Giakoustidis A	2015	P	the UK	2005-2012	Pre chemo+SR	1	169	104		≤70/＞70：135/34		preoperative	peripheral blood	2.5	71	OS,DFS	34.6	median	8	R	2.12	1.18	3.82			R	1.21	0.81	1.8		table 1 最后统一提取
7	Halazun KJ	2008	R	the UK	1996-2006	SR	1	440	289		64±10.7(32-88)	mean,SD,R	preoperative	peripheral blood	5	78	OS,DFS	24(11-97)	median(R)	8	R	2.275	1.654	3.129			C	2.21	1.7	2.88		table 1 最后统一提取
3	Zeman M	2013	R	Poland	2001-2009	SR	1	96	/		/		preoperative	peripheral blood	5	17	DFS	44(6-156)	mean(R)	6							R	3.21	1.1245	9.15
4	Zhang Y	2012	R	China	2000-2008	percutaneous RFA	2	92			59(43-78)	median(R)	preoperative	peripheral blood	5	21	OS,DFS	27.1±9.8(5–62)	(R)	8	R	3.59	1.54	9.67			R	3.19	1.87	8.24		table 1 最后统一提取
5	Neal C.P(2011)	2011	R	the UK	2000-2006	SR	1	198	122		<65/≥65：125/73		preoperative	peripheral blood	5	28	OS,DFS	40(6-70)	median(R)	6	R	2.51	1.56	4.02			R	2.05	1.33	3.15
6	Kishi Y	2009	R	the USA	1997-2007													29(3-105)	median(R)	6	R	2	1.3	3.3
6.1	Kishi Y(SR)	2009		the USA	1997-2007	Pre chemo+SR	1	200	132		57(23-86)	median(R)	preoperative	peripheral blood	5	20	OS	28(2-102)	median(R)	6	R	2	1	3.8
6.2	Kishi Y(Non SR)	2009		the USA	1997-2007	Chemo	2	90	61		56(26-81)	median(R)	preoperative	peripheral blood	5	14	OS	16(3-99)	median(R)	6	R	2.9	1.5	5.5
9	Chang ZH	2014	R	China	2000-2010	percutaneous RFA	2	98	56		62(28-92)	median(R)	preoperative	peripheral blood	2.5	45	DFS	35.2±21.8	mean SD	6							R	1.672	0.913	4.153		table 1 最后统一提取
								1685
