# Supplementary material for: Expression of Concern: Prognostic Significance of Neutrophil-to-Lymphocyte Ratio in Colorectal Liver Metastasis: A Systematic Review and Meta-Analysis
Source: PLoS One. 2023 Jul 3;18(7):e0288268. doi: 10.1371/journal.pone.0288268 (PMC10317213; doi:10.1371/journal.pone.0288268)
Supplement: S1 File — (ZIP) [file pone.0288268.s001.zip › 文章7 DFS HR提取.csv]

x	Curve1	Curve2
0	99.86	99.86
0	99.53	100.00
1	98.07	99.71
1	97.25	99.51
1	97.09	99.42
2	96.53	98.67
2	95.81	98.56
2	95.08	98.43
2	93.35	97.94
3	92.55	97.69
3	91.76	97.04
3	90.31	96.39
3	88.14	96.00
3	86.84	95.42
3	86.37	95.23
3	84.96	94.26
4	84.38	93.93
4	83.22	93.28
4	80.26	92.63
4	79.46	91.98
4	78.59	91.33
4	78.16	91.16
5	77.57	90.31
5	77.09	89.01
5	76.86	88.55
5	75.89	87.86
6	74.29	86.70
6	73.96	86.51
6	72.82	85.54
6	71.67	84.39
7	71.22	83.92
7	69.63	83.46
7	68.97	83.23
7	67.02	81.93
7	64.42	81.33
7	64.06	81.20
8	62.97	80.92
8	62.10	80.34
8	61.96	80.19
8	60.22	79.76
9	59.77	79.47
9	58.63	78.85
9	58.61	78.60
9	58.57	77.30
10	58.53	76.15
10	58.49	75.47
10	58.12	75.13
11	57.19	74.68
11	57.16	74.41
11	57.07	73.83
11	57.05	73.54
12	56.76	72.82
12	56.47	71.52
12	54.44	71.18
13	53.00	70.85
13	52.03	70.51
13	51.55	70.48
13	50.25	70.25
13	49.67	70.22
14	48.51	69.82
14	47.21	69.21
14	46.34	68.56
14	44.46	67.91
14	41.28	67.44
14	40.54	66.75
15	39.54	66.17
15	36.24	65.74
15	34.91	65.45
16	33.37	65.16
16	32.60	64.95
16	32.42	64.44
17	32.17	63.43
17	32.02	63.07
17	31.11	62.70
17	30.43	62.43
18	29.62	61.98
18	29.13	61.82
18	28.97	61.55
19	28.77	60.68
19	28.70	60.43
19	28.62	59.81
20	28.50	59.09
20	28.41	59.09
21	27.69	59.09
21	26.97	58.42
21	26.74	58.08
22	25.96	57.58
22	25.93	57.51
22	25.78	56.64
23	25.57	56.35
23	25.53	56.29
23	25.53	56.06
24	25.53	56.06
25	25.53	55.43
25	25.34	55.34
25	24.03	54.76
25	23.65	54.67
26	22.20	54.48
26	22.13	54.33
26	21.99	53.46
27	21.92	53.42
27	21.81	53.32
28	21.69	52.45
28	21.63	52.46
28	21.63	52.46
29	21.63	51.88
29	21.63	51.83
29	20.19	51.54
30	20.19	51.45
30	20.19	51.30
31	20.19	51.30
31	20.13	51.30
32	20.02	51.16
32	19.94	50.58
33	19.90	50.58
33	19.91	50.59
34	19.91	50.59
34	19.91	50.30
34	19.91	50.27
35	19.86	50.01
36	19.83	49.29
36	19.78	48.57
36	19.77	48.57
37	19.72	48.57
37	19.68	47.99
38	19.65	47.41
38	19.63	47.32
39	18.14	47.13
39	17.89	47.09
39	17.36	46.84
40	17.03	46.57
40	16.89	46.41
40	16.53	45.97
41	16.31	45.73
41	16.28	45.54
41	16.23	44.82
42	16.17	44.82
42	16.14	44.82
43	16.02	44.24
43	15.89	43.95
44	15.88	43.87
44	14.72	43.38
44	14.14	43.28
45	14.11	43.09
45	14.05	43.09
46	14.00	43.09
46	14.00	43.09
47	14.01	43.09
48	14.01	43.10
48	14.01	43.10
48	14.01	43.10
49	14.01	43.10
49	14.01	42.23
50	14.01	42.18
50	13.98	42.09
51	13.92	42.09
51	13.87	42.09
52	13.88	42.09
52	13.93	42.09
53	13.98	42.10
54	14.02	42.10
54	14.01	42.10
55	13.89	42.10
55	13.76	42.10
55	13.74	42.10
56	13.79	42.10
57	13.85	42.11
57	13.89	42.11
58	13.47	42.11
58	12.44	42.11
59	11.57	42.11
59	11.57	42.11
60	11.58	42.11
60	11.58	42.11
